# Supplementary material for: Genome-wide association studies reveal novel loci for resistance to groundnut rosette disease in the African core groundnut collection
Source: Theor Appl Genet. 2023 Mar 10;136(3):35. doi: 10.1007/s00122-023-04259-4 (PMC10006280; doi:10.1007/s00122-023-04259-4)
Supplement: Supplementary file 2 — Supplementary file2 (XLSX 16 KB) [file 122_2023_4259_MOESM2_ESM.xlsx]

## Sheet: SupplementalfileS1
Supplemental Table S1. Genotypes used in the study including country of origin and their biological groups
Genotype	Country of Origin	Biological Classification (Virginia/Valencia etc.)	Comments
Gh1-20_Gha-GAF_1723	Ghana	Virginia
Gh1-21_Gha-ICGV_00005	Ghana	Spanish
Gh1-24_Gha-ICGV_03056	Ghana	Virginia
Gh1-28_Gha-ICGV_93305	Ghana	Valencia
Gh1-33_Gha-ICGV-IS_08837	Ghana	Hybrid
Gh1-34_Gha-ICGV-IS_13081	Ghana	Spanish
Gh1-39_Gha-L_27	Ghana	Spanish
Gh1-42_Gha-NKATIESARI	Ghana	Virginia
Gh1-5_Gha-SARGV_005	Ghana	Spanish
Gh1-52_Gha-ICGV-IS_13045	Ghana	Spanish
Gh1-58_Gha-ICGV-IS_13110	Ghana	Spanish
Gh1-60_Gha-ICGV-IS_13144	Ghana	Spanish
Gh1-62_Gha-Nakpanduri_1	Ghana	Virginia
Gh1-63_Gha-Nakpanduri_2	Ghana	Spanish
Gh1-64_Gha-ICGV_15033	Ghana	Virginia
Gh1-65_Gha-ICGV_15017	Ghana	Virginia
Gh1-70_Gha-ICGV_15008	Ghana	Virginia
Gh1-75_Gha-ICGV_15046	Ghana	Virginia
Gh1-80_Gha-ICGV_07390	Ghana	Virginia
Gh1-81_Gha-ICGV_07325	Ghana	Virginia
Gh2-10_GhaII-AP-NK-9-13	Ghana	Spanish
Gh2-2_GhaII-ICGV_02206	Ghana	Spanish
Gh2-38_GhaII-YENYAWOSO	Ghana	Hybrid
Gh2-39_GhaII-NKOSOUR	Ghana	Virginia
Gh2-4_GhaII-ICGV_03331	Ghana	Spanish
Gh2-43_GhaII-OBOSHIE	Ghana	Virginia
Gh2-44_GhaII-ADEPA	Ghana	Virginia
Gh2-45_GhaII-SHITAOCHI	Ghana	Spanish
Gh2-46_GhaII-JENKAAR	Ghana	Virginia
Gh2-48_GhaII-PION	Ghana	Spanish
Gh2-54_GhaII-NUMEX_03	Ghana	Valencia	Susceptible check
Gh2-56_GhaII-NUMEX_05	Ghana	Virginia
Gh2-63_GhaII-ICGV-99247	Ghana	Virginia
Gh2-72_GhaII-ICGV-IS-1399	Ghana	Spanish
Gh2-82_GhaII-ICGV-IS-97188	Ghana	Spanish
Gh2-86_GhaII-ICGV-13998	Ghana	Spanish
Gh2-89_GhaII-ICGV-91287	Ghana	Hybrid
Gh2-92_GhaII-ICGV-13009	Ghana	Spanish
Gh2-97_GhaII-ICGV-IS-13114	Ghana	Spanish
Ml-23-Mal-ICGVIS_14849	Mali	Spanish
Ml-24-Mal-ICGVIS_13863	Mali	Spanish
Ml-37-Mal-ICGVIS_13871	Mali	Spanish
Ml-55-Mal-ICGVIS_13910	Mali	Spanish
Ml-59-Mal-ICGVIS_131096	Mali	Spanish
Ml-63-Mal-ICGV_86024	Mali	Spanish
Ml-69-Mal-ICGV_99240	Mali	Spanish
Ml-70-Mal-ICGV_02271	Mali	Spanish
Ml-74-Mal-ICGV_01258	Mali	Virginia
Ml-76-Mal-ICGV_86015	Mali	Spanish
Ml-77-Mal-ICGV_08656	Mali	Virginia
Ml-79-Mal-ICG_81	Mali	Hybrid
Ml-82-Mal-ICG_7878	Mali	Virginia
Ml-87-Mal-ICG_14630	Mali	Virginia
Ml-92-Mal-FLEUR11	Mali	Spanish
Ml-93-Mal-55-437	Mali	Spanish
Ml-96-Mal-86124	Mali	Spanish
Ml-99-Mal-MWENJE	Mali	Spanish
Mlw-10_Mwi-Baka	Malawi	Spanish
Mlw-11_Mwi-CG_13	Malawi	Spanish
Mlw-15_Mwi-CNG_1545	Malawi	Spanish
Mlw-2_Mwi-CG_7	Malawi	Virginia
Mlw-20_Mwi-ICGV_90092	Malawi	Virginia
Mlw-21_Mwi-ICGV-SM_01711	Malawi	Virginia
Mlw-22_Mwi-ICGV-SM_01721	Malawi	Virginia
Mlw-25_Mwi-ICGV-SM_03519	Malawi	Spanish
Mlw-28_Mwi-ICG_14788	Malawi	Spanish
Mlw-32_Mwi-ICGV-SM_02724	Malawi	Virginia
Mlw-36_Mwi-ICGV-SM_05738	Malawi	Spanish
Mlw-37_Mwi-ICG_5195	Malawi	Hybrid
Mlw-38_Mwi-ICGV-SM_08565	Malawi	Hybrid
Mlw-4_Mwi-Chalimbana_2005	Malawi	Virginia
Mlw-43_Mwi-ICG_6057	Malawi	Spanish
Mlw-46_Mwi-ICG_14705	Malawi	Virginia
Mlw-49_Mwi-ICGV_SM_1276	Mali	Hybrid
Mlw-50_Mwi-ICGV_SM_5521	Malawi	Valencia
Mlw-53_Mwi-ICGV_SM_07504	Malawi	Hybrid
Mlw-54_Mwi-ICGV_SM_07512	Malawi	Hybrid
Mlw-55_Mwi-ICGV_SM_07532	Malawi	Hybrid
Mlw-56_Mwi-ICGV_SM_07533	Malawi	Hybrid
Mlw-58_Mwi-ICGV_SM_07539	Mali	Hybrid
Mlw-62_Mwi-ICGV_SM_08528	Malawi	Spanish
Mlw-63_Mwi-ICGV_SM_08533	Malawi	Spanish
Mlw-72_Mwi-ICGV_SM_09524	Malawi	Hybrid
Mlw-79_Mwi-ICGV_SM_99594	Malawi	Hybrid
Mlw-9_Mwi-Chitala	Malawi	Virginia
Mz-14_MZQ-PAN-13014	Mozambique	Spanish
Mz-21_MZQ-PAN-09001	Mozambique	Spanish
Mz-4_MZQ-PAN-13004	Mozambique	Spanish
Mz-41_MZQ-PAN-09021	Mozambique	Spanish
Mz-43_MZQ-PAN-09023	Mozambique	Spanish
Mz-46_MZQ-ICGV-SM_01513	Mozambique	Virginia
Mz-47_MZQ-ICGV-SM_01711	Mozambique	Virginia
Mz-50_MZQ-ICG_12991	Mozambique	Spanish
Mz-52_MZQ-JL-24	Mozambique	Virginia
Mz-56_MZQ-75B	Mozambique	Valencia
Mz-57_MZQ-35B	Mozambique	Spanish
Mz-58_MZQ-ICGV-SM_03520	Mozambique	Spanish
Mz-59_MZQ-ICGV-SM_08528	Mozambique	Spanish
Mz-6_MZQ-PAN-13006	Mozambique	Spanish
Mz-60_MZQ-ICGV-SM_03530	Mozambique	Spanish
Mz-93_MZQ-NMP_14003	Mali	Virginia
Ng-11_Nig-ICGVIS_79103	Niger	Hybrid
Ng-14_Nig-ICGVIS_07815	Niger	Spanish
Ng-17_Nig-ICGVIS_07957	Niger	Spanish
Ng-18_Nig-ICGVIS_07964	Niger	Spanish
Ng-26_Nig-ICGV_87003	Niger	Spanish
Ng-33_Nig-ICGV_94434	Niger	Spanish
Ng-34_Nig-ICGVSM_99502	Niger	Spanish
Ng-37_Nig-ICGV_91324	Niger	Spanish
Ng-40_Nig-T4-2006	Niger	Hybrid
Ng-41_Nig-T177-83	Niger	Hybrid
Ng-45_Nig-T4-89	Niger	Hybrid
Ng-46_Nig-T183-83	Niger	Spanish
Ng-5_Nig-ICGVIS_07890	Niger	Hybrid
Ng-51_Nig-T1-95	Niger	Hybrid
Ng-53_Nig-T16-89	Niger	Spanish
Ng-61_Nig-T2-2007	Niger	Hybrid
Ng-65_Nig-T14-89	Niger	Valencia
Ng-71_Nig-TX903838	Niger	Spanish
Ng-73_Nig-TX903654	Niger	Spanish
Ng-77_Nig-TX903796	Niger	Spanish
Ng-79_Nig-T-EM2-2016	Niger	Spanish
Ng-81_Nig-T-DT2-2016	Niger	Spanish
Ng-82_Nig-NELSON-SPANISH	Niger	Spanish
Ng-83_Nig-T-DT1-2016	Niger	Spanish
Ng-88_Nig-T-RT1-2016	Niger	Spanish
Ng-89_Nig-TAIMAN-9	Niger	Spanish
Ng-9_Nig-ICGVIS_07999	Niger	Hybrid
Ng-93_Nig-796	Niger	Spanish
Ng-94_Nig-0-20	Niger	Spanish
Ng-96_Nig-T-EM1-2016	Niger	Spanish
Ng-99_Nig-ICIAR_19-BT	Niger	Spanish
Sn-15_Sen-55-33	Senegal	Spanish
Sn-170_Sen-Souleye_Badiane	Senegal	Virginia
Sn-25_Sen-Essamaay	Senegal	Virginia
Sn-27_Sen-Schubert	Senegal	Hybrid
Sn-29_Sen-Boulkouss	Senegal	Spanish
Sn-34_Sen-ICGV_7878	Senegal	Virginia
Sn-35_Sen-L4	Senegal	Spanish
Sn-37_Sen-Pungsan	Senegal	Virginia
Sn-40_Sen-SERENUT_10R	Senegal	Virginia
Sn-42_Sen-DOK_IT	Senegal	Spanish
Sn-44_Sen-DOGO_Chin1	Senegal	Virginia
Sn-47_Sen-DOGO_Chin4	Senegal	Virginia
Sn-51_Sen-DOGO_Chin8	Senegal	Spanish
Tg-46_Tog-HG48	Togo	Valencia
Tg-57_Tog-HG59	Togo	Spanish
Tg-63_Tog-HG65	Togo	Hybrid
Tg-66_Tog-HG68	Togo	Virginia
Tg-7_Tog-HG07	Togo	Spanish
Tg-8_Tog-HG08	Togo	Spanish
Tg-83_Tog-HG85	Togo	Spanish
Tg-90_Tog-HG92	Togo	Spanish
Tg-92_Tog-HG94	Togo	Virginia
Tg-96_Tog-HG98	Togo	Hybrid
Tg-98_Tog-HG100	Togo	Virginia
Tg-99_Tog-HG101	Togo	Virginia
Ug-102_Oug-ICGV_SM_99555	Uganda	Spanish
Ug-103_Oug-ICGV_SM_99551	Uganda	Spanish
Ug-104_Oug-ICGV_SM_99537	Uganda	Spanish
Ug-106_Oug-ICGV_SM_95360	Uganda	Hybrid
Ug-110_Oug-ICGV_SM_16630	Uganda	Virginia
Ug-121_Oug-ICGV_SM_15583	Uganda	Virginia
Ug-131_Oug-ICGV_SM_10023	Uganda	Virginia
Ug-133_Oug-ICGV_SM_10005	Uganda	Hybrid
Ug-139_Oug-ICGV_SM_08572	Uganda	Valencia
Ug-141_Oug-ICGV_SM_08556	Uganda	Spanish
Ug-143_Oug-ICGV_SM_08538	Uganda	Spanish
Ug-149_Oug-ICGV_SM_07593	Uganda	Virginia
Ug-153_Oug-ICGV_SM_07540	Uganda	Hybrid
Ug-164_Oug-ICGV_SM_06518	Uganda	Virginia
Ug-167_Oug-ICGV_SM_05702	Uganda	Spanish
Ug-17_Oug-SGV_990400_UG	Uganda	Virginia
Ug-178_Oug-ICGV_SM_03590	Uganda	Spanish
Ug-189_Oug-ICGV_SM_01504	Uganda	Spanish
Ug-19_Oug-SGV_07002_UG	Uganda	Virginia
Ug-191_Oug-ICGV_SM_00537	Uganda	Spanish
Ug-194_Oug-ICGV_90099	Uganda	Virginia	Resistant check
Ug-204_Oug-ICGV_15046	Uganda	Virginia
Ug-209_Oug-ICGV_15025	Uganda	Virginia
Ug-21_Oug-SGV_0062_UG	Uganda	Virginia
Ug-211_Oug-ICGV_15021	Uganda	Virginia
Ug-214_Oug-ICGV_15003	Uganda	Virginia
Ug-22_Oug-SGV_99046_UG	Uganda	Spanish
Ug-23_Oug-SGV_0084_UG	Uganda	Virginia
Ug-24_Oug-SGV_0023_UG	Uganda	Virginia
Ug-28_Oug-SGV_ER_10010_UG	Uganda	Virginia
Ug-3_Oug-SERENUT_11T_UG	Uganda	Virginia
Ug-32_Oug-EGOROMOIT_X_VC98_UG	Uganda	Virginia
Ug-35_Oug-AWI_0802_RED_UG	Uganda	Valencia
Ug-41_Oug-DOK_1_RED_UG	Uganda	Spanish	Resistant check
Ug-43_Oug-RED_BEAUTY_UG	Uganda	Valencia	Susceptible check
Ug-44_Oug-TATU_X_99024_UG	Uganda	Virginia
Ug-5_Oug-SERENUT_9T_UG	Uganda	Virginia
Ug-61_Oug-AW_X_887112_UG	Uganda	Valencia
Ug-7_Oug-SERENUT_14R_UG	Uganda	Virginia
Ug-8_Oug-SERENUT_3R_UG	Uganda	Virginia
Ug-91_Oug-KadonokhoX3590_Tan	Uganda	Hybrid
Zam-12_Zam-12CS_121	Zambia	Spanish
Zam-17_Zam-MGV-8	Zambia	Virginia
Zam-24_Zam-ICG-13099	Zambia	Virginia
Zam-29_Zam-ICGV-07541	Zambia	Hybrid
Zam-31_Zam-ICGV-SM-0128	Zambia	Virginia
Zam-32_Zam-ICGV-SM-01514	Zambia	Virginia
Zam-42_Zam-ICGV-SM-07501	Zambia	Hybrid
Zam-44_Zam-ICGV-SM-07517	Zambia	Hybrid
Zam-46_Zam-ICGV-SM-07599	Zambia	Virginia
Zam-47_Zam-ICGV-SM-93522	Zambia	Virginia
Zam-51_Zam-CHARLIMBANA	Zambia	Virginia
Zam-54_Zam-KAYOBA	Zambia	Virginia
Zam-58_Zam-KATETE	Zambia	Virginia
Zam-6_Zam-6	Zambia	Spanish
Zam-8_Zam-8	Zambia	Spanish
