# Supplementary material for: Genome-wide association studies reveal novel loci for resistance to groundnut rosette disease in the African core groundnut collection
Source: Theor Appl Genet. 2023 Mar 10;136(3):35. doi: 10.1007/s00122-023-04259-4 (PMC10006280; doi:10.1007/s00122-023-04259-4)
Supplement: Supplementary file 3 — Table 2: A summary of significant marker trait association for 2020A, 2020B, 2021B and combined analysis. [file 122_2023_4259_MOESM3_ESM.xlsx]

## Sheet: GWAS results 2020A
Supplementary Table 2: A summary of significant marker trait association for 2020A, 2020B, 2021B and combined analysis
SNP	Chromosome	Position	P.value	maf	Rsquare	FDR_Adjusted_P-values	effect
AX-147219783	A04	27962232	5.74379e-05	0.140957	0.252865	0.0358987	-326.705
AX-147219784	A04	27963468	1.35618e-05	0.425532	0.266417	0.0180448	-601.011
AX-147219785	A04	27964131	2.91889e-05	0.138298	0.259183	0.0197633	329.422
AX-147219808	A04	29244932	1.93181e-05	0.12766	0.263068	0.0196199	-313.978
AX-147219820	A04	30792252	1.52488e-05	0.159574	0.265305	0.0180448	344.464
AX-147219834	A04	31201852	1.47862e-05	0.143617	0.265597	0.0180448	320.087
AX-147219906	A04	38089388	1.96608e-06	0.130319	0.285004	0.0079872	359.892
AX-147219910	A04	38629872	1.55463e-05	0.159574	0.265122	0.0180448	334.614
AX-147219925	A04	39358203	1.52157e-06	0.12766	0.287508	0.0079872	391.975
AX-147247475	B04	27988550	8.01862e-06	0.117021	0.271424	0.0180448	381.492
AX-147247493	B04	29672339	2.8555e-05	0.125	0.259389	0.0197633	334.199
AX-147247508	B04	30760719	2.73451e-05	0.162234	0.259795	0.0197633	321.797
AX-176823509	A04	32085166	2.83012e-05	0.151596	0.259473	0.0197633	-340.928

## Sheet: GWAS results 2020B
SNP	Chromosome	Position	P value	MAF	R square	FDR Adjusted P values	Effect
AX-147219775	A04	27460853	4.21491e-05	0.0963542	0.348835	0.0148896	-1159.86
AX-147219783	A04	27962232	6.5181e-07	0.104167	0.383014	0.000349211	-1621.12
AX-147219784	A04	27963468	5.59436e-07	0.447917	0.384304	0.000324673	-2685.47
AX-147219785	A04	27964131	2.19672e-08	0.114583	0.412224	2.51771e-05	1821.26
AX-147219808	A04	29244932	6.90568e-07	0.104167	0.382528	0.000349211	-1462.7
AX-147219820	A04	30792252	2.78884e-08	0.114583	0.410128	2.51771e-05	1767.18
AX-147219834	A04	31201852	9.87505e-09	0.119792	0.419293	2.51771e-05	1743.25
AX-147219844	A04	31447199	1.30751e-05	0.119792	0.358228	0.00505883	1279.16
AX-147219906	A04	38089388	4.79311e-06	0.119792	0.36641	0.00216356	1327.93
AX-147219910	A04	38629872	7.01055e-08	0.117188	0.402087	4.74673e-05	1646.1
AX-147219924	A04	39355923	6.52626e-08	0.117188	0.402708	4.74673e-05	1654.41
AX-147219925	A04	39358203	5.52995e-09	0.106771	0.424461	2.51771e-05	1924.58
AX-147247470	B04	27243560	4.2567e-07	0.104167	0.386617	0.000266044	-1469.63
AX-147247475	B04	27988550	1.6178e-08	0.111979	0.414921	2.51771e-05	1897.85
AX-147247493	B04	29672339	1.6178e-08	0.111979	0.414921	2.51771e-05	1897.85
AX-147247505	B04	30758471	1.30751e-05	0.119792	0.358228	0.00505883	1279.16
AX-147247508	B04	30760719	2.69892e-08	0.117188	0.410415	2.51771e-05	1738.73
AX-147247536	B04	36984423	5.16697e-06	0.247396	0.365794	0.00220956	-1837.38
AX-147247549	B04	38566259	2.19672e-08	0.114583	0.412224	2.51771e-05	-1821.26
AX-176791378	B04	25635381	7.30658e-07	0.119792	0.382052	0.000349211	1543.72
AX-176795814	A04	20130699	1.58621e-05	0.127604	0.356667	0.00585816	-2145.28
AX-176797377	B04	34737194	0.000180758	0.260417	0.337389	0.0473762	898.149
AX-176799050	A04	69311317	7.70858e-05	0.25	0.344056	0.0246251	990.979
AX-176799431	A04	68633760	9.77608e-05	0.130208	0.342188	0.0283681	1857.77
AX-176801644	B04	15741129	0.00011821	0.164062	0.340699	0.033119	-982.977
AX-176801951	A04	61227858	0.000138877	0.122396	0.33944	0.0376124	1903.31
AX-176810563	A04	83062040	7.88005e-05	0.252604	0.343883	0.0246251	988.573
AX-176814531	A04	4507325	8.67805e-05	0.190104	0.343124	0.0261145	990.304
AX-176815600	A04	83426568	7.88005e-05	0.252604	0.343883	0.0246251	988.573
AX-176823509	A04	32085166	2.19672e-08	0.114583	0.412224	2.51771e-05	-1821.26
AX-177638322	B08	129079001	7.01055e-08	0.117188	0.402087	4.74673e-05	1646.1

## Sheet: GWAS results 2021B
SNP	Chromosome	Position	P value	MAF	R square	FDR Adjusted P-values	effect
AX-147219783	A04	27962232	0.00010285	0.103825	0.315845	0.0441282	-585.137
AX-147219785	A04	27964131	6.06763e-07	0.114754	0.361986	0.000824388	748.067
AX-147219808	A04	29244932	2.26243e-06	0.103825	0.349826	0.00141871	-640.182
AX-147219820	A04	30792252	4.1475e-06	0.117486	0.344301	0.00241503	644.488
AX-147219834	A04	31201852	3.47544e-07	0.120219	0.367201	0.000824388	709.694
AX-147219844	A04	31447199	1.54993e-06	0.112022	0.353298	0.00106203	729.647
AX-147219906	A04	38089388	9.68026e-08	0.112022	0.379308	0.000394567	793.966
AX-147219910	A04	38629872	7.40901e-07	0.117486	0.360127	0.000862832	693.489
AX-147219924	A04	39355923	5.22477e-06	0.117486	0.342208	0.00283949	639.025
AX-147219925	A04	39358203	6.51393e-08	0.106557	0.383102	0.000394567	828.07
AX-147247470	B04	27243560	7.41768e-05	0.106557	0.318676	0.0335939	-540.011
AX-147247475	B04	27988550	1.13938e-06	0.112022	0.356137	0.00103202	755.047
AX-147247493	B04	29672339	1.13938e-06	0.112022	0.356137	0.00103202	755.047
AX-147247505	B04	30758471	1.54993e-06	0.112022	0.353298	0.00106203	729.647
AX-147247508	B04	30760719	1.56334e-06	0.117486	0.353219	0.00106203	686.038
AX-147247549	B04	38566259	6.06763e-07	0.114754	0.361986	0.000824388	-748.067
AX-176791378	B04	25635381	1.27446e-05	0.117486	0.334192	0.0061114	626.965
AX-176823509	A04	32085166	6.06763e-07	0.114754	0.361986	0.000824388	-748.067
AX-177638322	B08	129079001	1.12288e-05	0.125683	0.335324	0.00572109	564.089

## Sheet: Combined
SNP	Chromosome	Position	P value	MAF	R square	FDR Adjusted P values	Effect
AX-147219775	Aradu.A04	27460853	9.39432e-05	0.0955556	0.404381	0.0281863	-507.637
AX-147219783	Aradu.A04	27962232	3.01269e-07	0.102222	0.439521	0.00013332	-799.194
AX-147219784	Aradu.A04	27963468	1.51179e-06	0.455556	0.429399	0.000631843	-1103.5
AX-147219808	Aradu.A04	29244932	3.64134e-08	0.102222	0.453058	2.10722e-05	-760.112
AX-147219820	Aradu.A04	30792252	7.58966e-10	0.113333	0.478654	1.25665e-06	916.813
AX-147219834	Aradu.A04	31201852	2.32113e-10	0.115556	0.486692	8.73092e-07	933.247
AX-147219844	Aradu.A04	31447199	2.5864e-06	0.115556	0.426072	0.000972874	662.595
AX-147219906	Aradu.A04	38089388	3.37606e-08	0.113333	0.453548	2.10722e-05	770.028
AX-147219910	Aradu.A04	38629872	2.18729e-09	0.113333	0.471553	2.01221e-06	871.477
AX-147219924	Aradu.A04	39355923	2.40727e-09	0.113333	0.470914	2.01221e-06	884.194
AX-147219925	Aradu.A04	39358203	9.20276e-11	0.104444	0.493036	6.92323e-07	1017.98
AX-147219934	Aradu.A04	39970368	5.19286e-05	0.297778	0.407888	0.0177572	-463.642
AX-147247470	Araip.B04	27243560	8.14505e-08	0.102222	0.447864	4.3768e-05	-736.141
AX-147247475	Araip.B04	27988550	3.50864e-08	0.111111	0.453299	2.10722e-05	864.163
AX-147247493	Araip.B04	29672339	1.04212e-09	0.108889	0.476519	1.30664e-06	991.053
AX-147247505	Araip.B04	30758471	2.5864e-06	0.115556	0.426072	0.000972874	662.595
AX-147247508	Araip.B04	30760719	1.24891e-09	0.113333	0.475303	1.34222e-06	922.699
AX-147247536	Araip.B04	36984423	1.34466e-07	0.242222	0.444652	6.74391e-05	-980.534
AX-147247549	Araip.B04	38566259	8.35206e-10	0.111111	0.478009	1.25665e-06	-960.617
AX-176791378	Araip.B04	25635381	1.46977e-07	0.115556	0.444084	6.9107e-05	789.338
AX-176795814	Aradu.A04	20130699	1.16508e-05	0.124444	0.41686	0.00417377	-1029.97
AX-176799050	Aradu.A04	69311317	8.35873e-05	0.253333	0.405069	0.0262011	478.074
AX-176801644	Araip.B04	15741129	5.98803e-05	0.157778	0.407042	0.0195861	-473.665
AX-176815600	Aradu.A04	83426568	9.74137e-05	0.255556	0.404167	0.0281863	473.376
AX-176823509	Aradu.A04	32085166	8.35206e-10	0.111111	0.478009	1.25665e-06	-960.617
AX-177638322	Araip.B08	129079001	1.89757e-08	0.12	0.457296	1.42754e-05	763.477
