# Supplementary material for: Genome-wide association studies reveal novel loci for resistance to groundnut rosette disease in the African core groundnut collection
Source: Theor Appl Genet. 2023 Mar 10;136(3):35. doi: 10.1007/s00122-023-04259-4 (PMC10006280; doi:10.1007/s00122-023-04259-4)
Supplement: Supplementary file 4 — Supplementary file4 (XLS 33 KB) [file 122_2023_4259_MOESM4_ESM.xls]

## Sheet: Statistical_test
Supplementary Table S3: Tests of significance for identified haplotypes
Haplotype 1: AAAA (AX-147219167; AX-147219171; AX-176814531; AX-176801369)
2020A			2020B			2020B			Overall
Comparision	P-value	Significance	Comparision	P-value	Significance	Comparision	P-value	Significance	Comparision	P-value	Significance
AAGG-AAAA	0.0014	**	AAGG-AAAA	7.5e-05	***	AAGG-AAAA	0.0782	.	AAGG-AAAA	0.00033	***
GAGG-AAAA	2.8e-06	***	GAGG-AAAA	1.5e-08	***	GAGG-AAAA	0.0096	**	GAGG-AAAA	8.1e-08	***
GGGG-AAAA	3.4e-06	***	GGGG-AAAA	1.2e-08	***	GGGG-AAAA	0.0017	**	GGGG-AAAA	1.6e-08	***
Haplotype 2: CCT (AX-176822505; AX-147219808; AX-176806502)
2020A			2020B			2020B			Overall
Comparision	P-value	Significance	Comparision	P-value	Significance	Comparision	P-value	Significance	Comparision	P-value	Significance
CTT-CCT	3e-11	***	CTT-CCT	<2e-16	***	CTT-CCT	1.8e-14	***	CTT-CCT	<2e-16	***
TCC-CCT	2.4e-12	***	TCC-CCT	6e-15	***	TCC-CCT	5e-11	***	TCC-CCT	4.2e-15	***
TTC-CCT	7.7e-15	***	TTC-CCT	<2e-16	***	TTC-CCT	<2e-16	***	TTC-CCT	<2e-16	***
TCC-CTT	0.0203	*	TCC-CTT	0.0216	*	TCC-CTT	0.2742	no siginificant difference	TCC-CTT	0.0163	*
TTC-TCC	0.0847	.	TTC-TCC	0.0304	*	TTC-TCC	0.1504	no siginificant difference	TTC-TCC	0.0242	*
Haplotype 3: CCA (AX-176823509; AX-176822424; AX-176814604)
2020A			2020B			2020B			Overall
Comparision	P-value	Significance	Comparision	P-value	Significance	Comparision	P-value	Significance	Comparision	P-value	Significance
TAG-CCA	4.4e-12	***	TAG-CCA	6.9e-15	***	TAG-CCA	3e-09	***	TAG-CCA	<2e-16	***
TCA-CCA	0.00342	**	TCA-CCA	0.00037	***	TCA-CCA	4.3e-05	***	TCA-CCA	9.1e-07	***
TCG-CCA	0.00023	***	TCG-CCA	2.1e-07	***	TCA-TAG	0.6226		TCG-CCA	4e-08	***
Haplotype 4: TGAA (AX-176815166; AX-176819233; AX-176814614; AX-147219906)
2020A			2020B			2020B			Overall
Comparision	P-value	Significance	Comparision	P-value	Significance	Comparision	P-value	Significance	Comparision	P-value	Significance
TGAA-CAAG	2.7e-08	***	TGAA-CAAG	7.3e-11	***	TGAA-CAAG	5.4e-07	***	TGAA-CAAG	1.3e-14	***
TGAA-CGAG	5.2e-06	***	TGAA-CGAG	1.2e-07	***	TGAA-CGAG	2.2e-06	***	TGAA-CGAG	3.5e-12	***
TGAG-CGAG	0.7868		TGAG-CGAG	0.7521		TGAG-CGAG	0.4712		TGAG-CGAG	0.5942
TGAA-TAAG	1.6e-11	***	TGAA-TAAG	5.7e-14	***	TGAA-TAAG	1.5e-10	***	TGAA-TAAG	9.7e-15	***
TGAG-TAAG	0.3991		TGAG-TAAG	0.771		TGAG-TAAG	0.6528		TGAG-TAAG	0.4246
TGAG-TGAA	9.5e-09	***	TGAG-TGAA	3.6e-12	***	TGAG-TGAA	3e-08	***	TGAG-TGAA	2.2e-14	***
Haplotype 5: CTGTCGCA (AX-177642019; AX-177643679; AX-177644379; AX-177638322; AX-147259549; AX-177638283; AX-176794504; AX-147259559)
2020A			2020B			2020B			Overall
Comparision	P-value	Significance	Comparision	P-value	Significance	Comparision	P-value	Significance	Comparision	P-value	Significance
CCGCCGTA-CCGCCGCA	0.33678		CTACTGCG-CCGCCGCA	0.2609		CTACTGCG-CCGCCGCA	0.0096	**	CCGCCGTA-CCGCCGCA	0.5348
CTACTGCG-CCGCCGCA	0.50779		CTACTGTG-CCGCCGCA	0.5001		CTACTGTG-CCGCCGCA	0.0202	*	CTACTGCG-CCGCCGCA	0.0407	*
CTGCCGCA-CCGCCGCA	0.62891		CTGCCGCA-CCGCCGCA	0.3763		CTGCCGCA-CCGCCGCA	0.4813		CTACTGTG-CCGCCGCA	0.1989
CTGCCGTG-CCGCCGCA	0.33846		CTGCCGTG-CCGCCGCA	0.0492	*	CTGCCGTG-CCGCCGCA	0.0019	**	CTGCCGCA-CCGCCGCA	0.277
CTGTCGCA-CCGCCGCA	6e-07	***	CTGTCGCA-CCGCCGCA	1e-10	***	CTGTCGCA-CCGCCGCA	1.9e-09	***	CTGCCGTG-CCGCCGCA	0.0074	**
TTGCCGCA-CCGCCGCA	0.94468		TTGCCGCA-CCGCCGCA	0.4019		TTGCCGCA-CCGCCGCA	0.1643		CTGTCGCA-CCGCCGCA	1.4e-14	***
CTACTGCG-CCGCCGTA	0.55011		CTACTGTG-CTACTGCG	0.9655		TTGCCGTA-CCGCCGCA	0.1445		TTGCCGCA-CCGCCGCA	0.9811
CTGCCGCA-CCGCCGTA	0.61629		CTGCCGCA-CTACTGCG	0.8543		CTACTGTG-CTACTGCG	0.3716		TTGCCGTA-CCGCCGCA	0.5159
CTGCCGTG-CCGCCGTA	0.82292		CTGCCGTG-CTACTGCG	0.2751		CTGCCGCA-CTACTGCG	0.2359		CTACTGCG-CCGCCGTA	0.5735
CTGTCGCA-CCGCCGTA	0.00477	**	CTGTCGCA-CTACTGCG	1.3e-09	***	CTGCCGTG-CTACTGCG	0.263		CTACTGTG-CCGCCGTA	0.565
TTGCCGCA-CCGCCGTA	0.34359		TTGCCGCA-CTACTGCG	0.0914	.	CTGTCGCA-CTACTGCG	2.1e-05	***	CTGCCGCA-CCGCCGTA	0.7932
CTGCCGCA-CTACTGCG	0.98992		CTGCCGCA-CTACTGTG	0.9118		TTGCCGCA-CTACTGCG	0.2528		CTGCCGTG-CCGCCGTA	0.2215
CTGCCGTG-CTACTGCG	0.62707		CTGCCGTG-CTACTGTG	0.4529		TTGCCGTA-CTACTGCG	0.9336		CTGTCGCA-CCGCCGTA	2.2e-08	***
CTGTCGCA-CTACTGCG	1.3e-05	***	CTGTCGCA-CTACTGTG	6e-06	***	CTGCCGCA-CTACTGTG	0.1222		TTGCCGCA-CCGCCGTA	0.5667
TTGCCGCA-CTACTGCG	0.52041		TTGCCGCA-CTACTGTG	0.2844		CTGCCGTG-CTACTGTG	0.9133		TTGCCGTA-CCGCCGTA	0.9548
CTGCCGTG-CTGCCGCA	0.70783		CTGCCGTG-CTGCCGCA	0.4468		CTGTCGCA-CTACTGTG	0.0164	*	CTACTGTG-CTACTGCG	0.8208
CTGTCGCA-CTGCCGCA	0.0005	***	CTGTCGCA-CTGCCGCA	8.5e-07	***	TTGCCGCA-CTACTGTG	0.1328		CTGCCGCA-CTACTGCG	0.6983
TTGCCGCA-CTGCCGCA	0.63417		TTGCCGCA-CTGCCGCA	0.1874		TTGCCGTA-CTACTGTG	0.465		CTGCCGTG-CTACTGCG	0.2326
CTGTCGCA-CTGCCGTG	0.00055	***	CTGTCGCA-CTGCCGTG	1.2e-06	***	CTGCCGTG-CTGCCGCA	0.0674	.	CTGTCGCA-CTACTGCG	6e-13	***
TTGCCGCA-CTGCCGTG	0.35238		TTGCCGCA-CTGCCGTG	0.0164	*	CTGTCGCA-CTGCCGCA	1.3e-05	***	TTGCCGCA-CTACTGCG	0.0687	.
TTGCCGCA-CTGTCGCA	1.8e-06	***	TTGCCGCA-CTGTCGCA	8.4e-11	***	TTGCCGCA-CTGCCGCA	0.7039		TTGCCGTA-CTACTGCG	0.6046
						TTGCCGTA-CTGCCGCA	0.4109		CTGCCGCA-CTACTGTG	0.6629
						CTGTCGCA-CTGCCGTG	0.0029	**	CTGCCGTG-CTACTGTG	0.5196
						TTGCCGCA-CTGCCGTG	0.0555	.	CTGTCGCA-CTACTGTG	3.1e-07	***
						TTGCCGTA-CTGCCGTG	0.4295		TTGCCGCA-CTACTGTG	0.2174
						TTGCCGCA-CTGTCGCA	9.5e-07	***	TTGCCGTA-CTACTGTG	0.5888
						TTGCCGTA-CTGTCGCA	0.0024	**	CTGCCGTG-CTGCCGCA	0.2222
						TTGCCGTA-TTGCCGCA	0.4978		CTGTCGCA-CTGCCGCA	2.9e-10	***
									TTGCCGCA-CTGCCGCA	0.3095
									TTGCCGTA-CTGCCGCA	0.8284
									CTGTCGCA-CTGCCGTG	1.6e-08	***
									TTGCCGCA-CTGCCGTG	0.0128	*
									TTGCCGTA-CTGCCGTG	0.2351
									TTGCCGCA-CTGTCGCA	1.5e-14	***
									TTGCCGTA-CTGTCGCA	2.6e-08	***
									TTGCCGTA-TTGCCGCA	0.5387
*Significant at P<0.05; **Significant at P<0.01; ***Significant at P< 0.001
