# Supplementary material for: Genome-wide association studies reveal novel loci for resistance to groundnut rosette disease in the African core groundnut collection
Source: Theor Appl Genet. 2023 Mar 10;136(3):35. doi: 10.1007/s00122-023-04259-4 (PMC10006280; doi:10.1007/s00122-023-04259-4)
Supplement: Supplementary file 5 — Supplementary file5 (XLSX 31 KB) [file 122_2023_4259_MOESM5_ESM.xlsx]

## Sheet: Genes 250kb distance of SNP (2)
Supplementary Table S3: Candidate genes identified within 250kb of significant markers. Genes within which respective SNP markers are co-localised are highlighted in yellow
SNP	Chromosome	SNP Position	Max R Square recorded	Gene ID	Gene position	Annotation
1. AX-147219775	Aradu.A04	27460853	0.404381	Aradu.Z6FY7	27210553..27212120	Unknown protein
				Aradu.4C7ED	27247934..27249952	Golgin candidate 6-like isoform x3 [glycine max]
				Aradu.83NVD	27266328..27268086	Uncharacterized protein loc100795315 isoform x2 [glycine max]
				Aradu.0HG1Q	27283910..27286998	Protein far1-related sequence 6-like isoform x2 [glycine max]
				Aradu.42RHP	27287572..27288993	Unknown protein
				Aradu.U56PV	27325562..27327681	Arginine/serine-rich coiled coil protein
				Aradu.AY6EP	27356979..27357673	Uncharacterized protein loc102669356 [glycine max]
				Aradu.P49EX	27358208..27362675	Unknown protein
				Aradu.6W1W6	27405371..27407938	Uncharacterized protein loc100793937 [glycine max]
				Aradu.BBU9N	27446961..27448824	E3 ubiquitin-protein ligase n=5 tax=solanum repid=m1bdz1_soltu
				Aradu.I03VB	27450574..27451759	Ulp1 protease family carboxy-terminal domain protein
				Aradu.7UE4L	27452543..27455019	Protein far1-related sequence 6-like isoform x2 [glycine max]
				Aradu.4R55W	27455614..27462524	Pentatricopeptide (ppr) repeat-containing protein
				Aradu.DBX31	27509820..27510637	Bzip transcription factor
				Aradu.7PE7Q	27510708..27512833	Potassium transporter 10-like isoform x4 [glycine max]
				Aradu.ZAY41	27559839..27560524	Unknown protein
				Aradu.94JFH	27577325..27579731	Histidine kinase 3
				Aradu.F5N4R	27582053..27582717	Uncharacterized protein loc100794621 [glycine max]
				Aradu.5Y6NX	27597432..27599807	Methyltransferase family protein
2. AX-147219783, AX-147219784 and AX-147219785	Aradu.A04	27962232; 27963468; 27964131	0.44	Aradu.TT5YU	27785225..27786670	Glutamate carboxypeptidase
				Aradu.TZ4CE	27796605..27797574	Unknown protein
				Aradu.I89Q1	27798750..27802258	Na+/h+ antiporter
				Aradu.Y4E7L	27821631..27822175	Pentatricopeptide (ppr) repeat-containing protein
				Aradu.7I0FT	27822989..27825525	Pentatricopeptide repeat (ppr-like) superfamily protein
				Aradu.8EH4T	27875845..27879145	Protein sda1 homolog [glycine max]
				Aradu.0L2GM	27948004..27948788	Transposon protein n=1 tax=arachis hypogaea repid=g0y6v7_arahy
				Aradu.X6U9R	27949905..27950699	Unknown protein
				Aradu.SZL9Z	27962134..27965530	Uncharacterized protein loc100776480 isoform x3 [glycine max]
				Aradu.16Z19	27975626..27979343	Metaxin-related
				Aradu.MY712	28025261..28033491	Pumilio-family rna-binding repeatprotein
				Aradu.N23J5	28034854..28036064	Unknown protein
				Aradu.J486B	28104590..28105662	Phd finger family protein
				Aradu.5511B	28107490..28109151	Serine/threonine-protein phosphatase 7 long form homolog [glycine max]
				Aradu.8L4GI	28110240..28113021	Uncharacterized protein loc100797259 isoform x3 [glycine max]
				Aradu.Y5NKJ	28125873..28127389	Unknown protein
				Aradu.TI385	28143682..28145056	D-alanine--d-alanine ligase family
5. AX-147219808	Aradu.A04	29244932	0.45	Aradu.URF8K	29029481..29031779	Oxysterol-binding protein-related protein 4c-like isoform x1 [glycine max]
				Aradu.E0LF3	29084505..29091602	Subtilisin-like serine protease 3
				Aradu.EX900	29135812..29138909	Uncharacterized protein loc100776940 isoform x3 [glycine max]
				Aradu.12KEC	29167862..29171276	Dna-directed rna polymerase i subunit rpa49-like [glycine max]
				Aradu.8Q40H	29212138..29216553	Rab gtpase activator
				Aradu.K84VZ	29219516..29223205	Uncharacterized protein loc100815317 isoform x1 [glycine max]
				Aradu.P4PR7	29244761..29248584	Unknown protein
				Aradu.2J34R	29249548..29256030	Clathrin coat assembly protein ap180-like [glycine max]
				Aradu.ZT0IM	29260120..29261778	Unknown protein
				Aradu.GFA5N	29355837..29357559	Unknown protein
				Aradu.8TC6W	29357680..29358674	Uncharacterized protein loc100811734 isoform x2 [glycine max]
				Aradu.Z7Y1P	29375190..29380247	U3 small nucleolar imp4-like ribonucleoprotein
				Aradu.UI9D1	29438584..29439794	Zinc finger mym-type protein 1-like [glycine max]
				Aradu.L89IT	29443065..29444535	Arid/bright dna-binding domain protein
				Aradu.7286N	29480244..29480642	At-rich interactive domain-containing protein 1-like isoform x2 [glycine max]
6. AX-147219820, AX-147219834	Aradu.A04	30792252; 31201852	0.48; 0.49	Aradu.JJW6C	30733339..30736068	Purin-rich alpha 1
				Aradu.LTY4D	30744702..30774806	Unknown protein
				Aradu.L13ME	30789705..30796210	Hypothetical protein
				Aradu.3SZ7G	30845652..30850707	Unknown protein
				Aradu.QE3CA	30851140..30853425	Pyruvate kinase family protein
				Aradu.DW7PG	30915943..30924290	Glucosidase ii beta subunit-like protein
				Aradu.G2S5J	30966786..30967238	Uncharacterized protein loc100797101 [glycine max]
				Aradu.65CR5	30967311..30970042	Nucleolin 1-like [glycine max]
				Aradu.V52PX	30970294..30972933	Ctv.20 n=1 tax=poncirus trifoliata repid=q8h6q8_pontr
				Aradu.I454F	30972963..30987110	Nucleolin 1-like [glycine max]
				Aradu.I8A5V	30987177..30988460	Unknown protein
				Aradu.4IV9Z	30988742..30989212	Ctv.19 n=1 tax=poncirus trifoliata repid=q8h6q9_pontr
				Aradu.F39ZV	30989272..30990004	Tubulin alpha-2 chain-like [glycine max]
				Aradu.1IL0U	30994540..30996100	Phosphoribosylformimino-5-aminoimidazole carboxamide ribotide isomerase n=3 tax=lysinibacillus repid=d7wqg8_9baci
				Aradu.PI7XA	31088252..31098536	Unknown protein
				Aradu.GQ6FK	31113341..31120702	Antitermination nusb domain-containing protein
				Aradu.HW1PT	31123967..31126392	Rna binding protein n=2 tax=nannochloropsis gaditana repid=w7tgn1_9stra
				Aradu.58TLG	31127038..31128732	B3 dna-binding domain protein
				Aradu.8T8YB	31160159..31160651	Protein far-red impaired response 1-like isoform x2 [glycine max]
				Aradu.29L6U	31160652..31162223	Protein far1-related sequence 6-like isoform x2 [glycine max]
				Aradu.VW4ZH	31167862..31170642	Ser/thr-rich protein t10 in dgcr region-like protein
				Aradu.LJX5U	31198630..31208084	Peroxisome biogenesis protein 1-like isoform x1 [glycine max]
				Aradu.CC8V7	31208613..31215131	Cyclin-dependent protein kinase n=5 tax=andropogoneae repid=b6sh69_maize
				Aradu.R5RDK	31254165..31255966	Serine/threonine-protein phosphatase 7 long form homolog [glycine max]
				Aradu.790V9	31258905..31261535	Nitrate transporter 1.7
				Aradu.262YC	31265371..31269581	Lob domain-containing protein 4
8. AX-147219844	Aradu.A04	31447199	0.43	Aradu.C826W	31440998..31447316	Protein root hair defective 3 homolog 2-like [glycine max]
				Aradu.LZC3L	31449923..31451558	Polygalacturonase 4
				Aradu.6A0WH	31469265..31470104	Unknown protein
				Aradu.65YXV	31507720..31509407	Polygalacturonase 4
				Aradu.18UGV	31515527..31516096	Ycf2 [glycine max]
				Aradu.S6ZR1	31516119..31523696	Ycf2 [glycine max]
				Aradu.L245T	31524157..31526444	Photosystem i p700 chlorophyll a apoprotein a2
				Aradu.ADX78	31636253..31640303	Actin-binding fh2 (formin homology) protein
				Aradu.1AA3G	31676900..31680681	Putative e3 ubiquitin-protein ligase lin-like isoform x1 [glycine max]
9. AX-147219906	Aradu.A04	38089388	0.45	Aradu.W7ZIQ	37926612..37928742	Protein n=1 tax=oryza sativa subsp. Japonica repid=c7j9w8_orysj
				Aradu.EW667	37943912..37945492	Uncharacterized protein loc100776940 isoform x3 [glycine max]
				Aradu.41DZJ	37949788..37950338	Unknown protein
				Aradu.9V4KY	37950383..37950824	Unknown protein
				Aradu.DU7J7	38030952..38034381	Glucan endo-1 3-beta-glucosidase [glycine max]
				Aradu.16883	38088761..38091512	Vesicle-associated membrane protein 725
				Aradu.JU778	38094628..38096719	Fkbp-like peptidyl-prolyl cis-trans isomerase family protein
				Aradu.L3CCE	38097342..38107131	Zpr1 zinc-finger domain protein
				Aradu.HUX3X	38176108..38176648	Beige/beach domain
10. AX-147219910	Aradu.A04	38629872	0.47	Aradu.V8MVM	38519456..38521180	Unknown protein
				Aradu.A0PUZ	38593302..38595890	Golgin candidate 1
				Aradu.GX4Q5	38629640..38634814	Exocyst complex component 84b
				Aradu.W9GAB	38669286..38671348	Phosphate transporter 1
				Aradu.3LU35	38762723..38765792	Nudix hydrolase homolog 14
				Aradu.V57PI	38808001..38808652	Uncharacterized protein loc102666784 [glycine max]
				Aradu.54P9X	38813484..38818209	Phosphate transporter 1
				Aradu.A07D4	38822780..38825279	Beta glucosidase 11
				Aradu.FLE7W	38847611..38850362	Unknown protein
				Aradu.8T8HE	38852724..38854299	Unknown protein
11. AX-147219924; AX-147219925	Aradu.A04	39355923	0.47	Aradu.Z1ELU	39314404..39317377	Glutathione s-transferase family protein
				Aradu.P5PIT	39354055..39358311	Disease resistance protein (tir-nbs-lrr class)
				Aradu.F8TG9	39358488..39362175	Alpha 1 4-glycosyltransferase family protein
				Aradu.CXN56	39430286..39437097	Gpi mannosyltransferase 2-like isoform x2 [glycine max]
				Aradu.G00RX	39440006..39440346	Unknown protein
				Aradu.F22JT	39498289..39498855	Helicase-like protein n=1 tax=oryza sativa subsp. Japonica repid=q6ytq6_orysj
13. AX-147219934	Aradu.A04	39970368	0.41	Aradu.C65E5	39758018..39763585	Dcd (development and cell death) domain protein
				Aradu.1K4IQ	39804251..39807625	Pfkb-like carbohydrate kinase family protein
				Aradu.TI91L	39855697..39857927	Serine/threonine-protein phosphatase 7 long form homolog [glycine max]
				Aradu.QM5NP	39858033..39858425	Uncharacterized protein loc102666382 [glycine max]
				Aradu.9BE9H	39858455..39859193	Uncharacterized protein loc102670101 [glycine max]
				Aradu.4R4QZ	39864505..39867140	Glycine cleavage system h protein
				Aradu.T6EFY	39867286..39870114	Secondary thiamine-phosphate synthase enzyme
				Aradu.EMW16	39872402..39876410	Pentatricopeptide repeat (ppr) superfamily protein
				Aradu.AH3PJ	39881208..39882460	Unknown protein
				Aradu.ND96S	39885726..39890164	Tcp-1/cpn60 chaperonin family protein
				Aradu.49RNW	39901697..39914742	Nck-associated-like protein
				Aradu.V5V1W	39914881..39918059	Dna-directed rna polymerase family protein
				Aradu.MJ2Y3	39962954..39970797	Myosin heavy chain-related protein
				Aradu.9VK1A	39995410..39996213	Dna-directed rna polymerase subunit beta
				Aradu.A5CS4	39996716..39997206	Photosynthetic electron transfer protein b
				Aradu.YJB40	40019117..40020959	Photosystem i p700 chlorophyll a apoprotein
				Aradu.5C5D4	40023067..40023575	30s ribosomal protein s14 chloroplastic n=2 tax=mesangiospermae repid=r9ztx7_glyto
				Aradu.PG5TU	40024415..40034428	Photosystem ii chlorophyll-binding protein cp43 n=1 tax=symbiodinium sp. C3 repid=u6efn7_9dino
				Aradu.49EX5	40025798..40033106	Unknown protein
				Aradu.K88X4	40043911..40044424	Photosystem i iron-sulfur center
				Aradu.DPU7E	40044597..40044837	Orf-98
				Aradu.3QU09	40044851..40045270	Hypothetical protein
				Aradu.Z0HFV	40048806..40053958	Dna-directed rna polymerase subunit beta
				Aradu.WZ2NF	40128453..40130738	Sulfiredoxin
				Aradu.T7BAA	40130726..40133863	Histidine triad nucleotide-binding 2
				Aradu.L7ZWM	40135295..40138600	Exostosin family protein
				Aradu.BFS1P	40142500..40144894	Calcyclin-binding protein
				Aradu.19FHQ	40149605..40153580	Uncharacterized protein loc100789932 isoform x1 [glycine max]
14. AX-147247470	Araip.B04	27243560	0.45	Araip.H3T1N	27027368..27029948	Hgwp repeat containing protein-like n=1 tax=oryza sativa subsp. Japonica repid=q8lit9_orysj
				Araip.NYX95	27078732..27086408	Subtilisin-like serine protease 3
				Araip.X9DL9	27113329..27114452	Uncharacterized protein loc102662489 isoform x1 [glycine max]
				Araip.FH3ZM	27151984..27155428	Dna-directed rna polymerase i subunit rpa49-like [glycine max]
				Araip.F3RJ4	27236303..27240714	Rab gtpase activator
				Araip.Y03WR	27242566..27246233	Uncharacterized protein loc100815317 isoform x1 [glycine max]
				Araip.6N2FC	27454619..27455864	Glutamyl-trna(gln) amidotransferase subunit a n=18 tax=clostridium repid=gata_clob1
				Araip.2V5BU	27458993..27459959	Fkbp-like peptidyl-prolyl cis-trans isomerase family protein
				Araip.S5VKB	27461840..27467315	Protein kinase family protein
15. AX-147247475	Araip.B04	27988550	0.45	Araip.PTU7T	27985996..27992038	Poly(rc)-binding protein 3-like [glycine max]
				Araip.RLG0C	28024991..28029047	Unknown protein
				Araip.AU0LR	28066086..28066460	Unknown protein
				Araip.D5RUP	28094254..28094739	Putative nuclease harbi1-like [glycine max]
				Araip.G1VCS	28095410..28095903	Myb/sant-like dna-binding domain protein
				Araip.22MP2	28136341..28149080	Dna ligase iv
				Araip.8I39N	28150382..28160574	Basic helix-loop-helix (bhlh) dna-binding superfamily protein
				Araip.1S313	28202583..28204984	Heat repeat-containing protein 5b-like isoform x2 [glycine max]
				Araip.F19FQ	28207071..28209244	L-ascorbate oxidase homolog [glycine max]
16. AX-147247493	Araip.B04	29672339	0.48	Araip.Y71X3	29524427..29527960	Unknown protein
				Araip.S9S67	29560600..29570143	Antitermination nusb domain-containing protein
				Araip.CRY2M	29579707..29580560	Poly(u)-binding-splicing factor puf60 n=6 tax=euteleostomi repid=l9kkb7_tupch
				Araip.A1FFI	29581486..29583806	B3 dna-binding domain protein
				Araip.AB9AG	29669873..29672649	Ser/thr-rich protein t10 in dgcr region-like protein
				Araip.105BD	29691783..29701925	Peroxisome biogenesis protein 1-like isoform x1 [glycine max]
				Araip.SWA4I	29703658..29710140	Cyclin-dependent protein kinase n=5 tax=andropogoneae repid=b6sh69_maize
				Araip.C643G	29711766..29712765	E3 ubiquitin-protein ligase n=5 tax=solanum repid=m1bdz1_soltu
				Araip.63005	29715179..29717187	Unknown protein
				Araip.P58V5	29743887..29744775	Peptide transporter 1
				Araip.GA5I6	29749634..29758313	Cyclin-dependent protein kinase n=5 tax=andropogoneae repid=b6sh69_maize
				Araip.1AE0Q	29764639..29766380	Peptide/nitrate transporter
				Araip.KY9YD	29768062..29768349	Cyclin-t1-5-like isoform x4 [glycine max]
				Araip.8GU9K	29773028..29777039	Lob domain-containing protein 4
				Araip.X1AHC	29838196..29840445	Serine/threonine-protein phosphatase 7 long form homolog [glycine max]
				Araip.5N34Q	29869156..29875464	Protein root hair defective 3 homolog 2-like [glycine max]
				Araip.1E43N	29876925..29878589	Polygalacturonase 4
				Araip.L9LN0	29903167..29905039	Polygalacturonase 4
17. AX-147247505; AX-147247508	Araip.B04	30758471	0.43	Araip.M1C18	30757795..30761710	Argonaute family protein
				Araip.YE7U5	30848194..30849243	Unknown protein
				Araip.J3LMW	30854349..30855051	Protein far1-related sequence 6-like isoform x2 [glycine max]
				Araip.0FA6J	30856090..30856574	Transposon protein n=1 tax=arachis hypogaea repid=g0y6v7_arahy
19. AX-147247536	Araip.B04	36984423	0.44	Araip.A7X15	36795993..36796719	Hypothetical protein
				Araip.263ND	36850738..36854245	Zip zinc/iron transport family protein
				Araip.UDD03	36981698..36984559	Zip zinc/iron transport family protein
				Araip.XM0UA	37042042..37042774	Unknown protein
20. AX-147247549	Araip.B04	38566259	0.48	Araip.AL5RK	38313392..38316347	Replication protein a 70 kda dna-binding subunit c-like [glycine max]
				Araip.FLY8I	38333427..38334314	Animal rpa1 domain protein
				Araip.90YNL	38480084..38485265	Exocyst complex component exo84c-like [glycine max]
				Araip.VS0RV	38485026..38493357	Phosphate transporter 1
				Araip.KJ8HA	38548401..38548810	Unknown protein
				Araip.142SX	38549569..38550097	Unknown protein
				Araip.I5KPB	38563335..38566342	Phosphate transporter 1
				Araip.42H02	38704464..38707159	Phloem protein 2-a4
				Araip.P23C2	38711114..38713368	Flocculation protein flo11-like isoform x4 [glycine max]
				Araip.XB58A	38789250..38790949	Phloem protein 2-a1
				Araip.L6TBA	38791136..38796323	Lecithin:cholesterol acyltransferase 3
21. AX-176791378	Araip.B04	25635381	0.44	Araip.NJ3ZL	25508196..25509133	Unknown protein
				Araip.UJ65V	25620175..25624055	Metaxin-related
				Araip.81KJR	25634987..25638328	Uncharacterized protein loc100776480 isoform x3 [glycine max]
				Araip.19HBE	25751173..25755916	Pentatricopeptide repeat (ppr-like) superfamily protein
				Araip.66SUB	25829889..25831504	Golgin candidate 6-like isoform x3 [glycine max]
				Araip.8SF2B	25846801..25847869	Hypothetical protein
22. AX-176795814	Aradu.A04	20130699	0.42	Aradu.YVL4Q	19910063..19912234	Unknown protein
				Aradu.UJF1P	19948326..19949374	Unknown protein
				Aradu.60LRZ	19952832..19953999	Transcription termination factor
				Aradu.K8GD1	19961493..19964287	Transcription termination factor
				Aradu.C1UGC	20000400..20004353	General transcription factor group e6
				Aradu.NE93Q	20011854..20012926	Plasma-membrane associated cation-binding protein 1
				Aradu.B3D9E	20014089..20019853	Dna replication licensing factor mcm6 [glycine max]
				Aradu.RJ4SP	20024771..20026298	Unknown protein
				Aradu.31E79	20027637..20030549	Purine permease 4
				Aradu.V09FZ	20035089..20036387	Unknown protein
				Aradu.RF6YA	20063624..20068592	Nitrate transporter 2.4
				Aradu.6RG5N	20142455..20142973	Ubiquitin-conjugating enzyme 23
				Aradu.D4XKW	20143622..20144048	Unknown protein
				Aradu.5W4S3	20144633..20144999	Ubiquitin-conjugating enzyme family protein
				Aradu.LSE2Y	20146781..20147147	Ubiquitin-conjugating enzyme family protein
				Aradu.TEE17	20147833..20148288	Ubiquitin-conjugating enzyme 25
				Aradu.3S3D0	20154022..20157370	Domain of unknown function (duf23)
				Aradu.L4C7Z	20225409..20227831	Domain of unknown function (duf23)
				Aradu.FSX5Z	20280040..20282528	Serine/threonine-protein phosphatase 7 long form homolog [glycine max]
				Aradu.FHC2N	20291685..20297301	Type ii superfamily restriction endonuclease
				Aradu.0Z7R2	20298690..20300210	Serine/threonine-protein kinase atr-like isoform x2 [glycine max]
				Aradu.QDM46	20356250..20358071	Unknown protein
				Aradu.V6ZE0	20360959..20365406	Ring/u-box superfamily protein
				Aradu.H3TBQ	20372660..20376411	Receptor-like protein kinase 2
				Aradu.XDM9G	20380436..20384455	Receptor-like protein kinase 2
23. AX-176797377	Araip.B04	34737194	0.42	Araip.S9Z69	34721756..34727177	FKBP-like peptidyl-prolyl cis-trans isomerase family protein
				Araip.LV4HE	34789263..34791730	Kinesin motor family protein
				Araip.2NZ7S	34946766..34947765	Unknown protein
				Araip.WB71X	34962930..34963607	Unknown protein
24. AX-176799050	Aradu.A04	69311317	0.41	Aradu.A75ZA	69171096..69172002	Unknown protein
				Aradu.5T6BE	69218570..69229314	1-aminocyclopropane-1-carboxylate oxidase homolog 1 [glycine max]
				Aradu.38MP3	69218570..69221711	Unknown protein
				Aradu.G70BL	69236312..69238021	Unknown protein
				Aradu.HI72E	69342835..69346438	F-box/rni-like superfamily protein
				Aradu.E7174	69360626..69364123	Signal recognition particle receptor subunit alpha-like [glycine max]
25. AX-176799431	Aradu.A04	68633760	0.130208	Aradu.L5CPQ	68401406..68406329	Unknown protein
				Aradu.AM4LS	68541582..68546797	Helicase-like protein n=2 Tax=Medicago truncatula RepID=G7INS8_MEDTR
				Aradu.VRA11	68547733..68548431	Uncharacterized protein LOC100820019 isoform X4 [Glycine max]
				Aradu.BL72S	68548455..68548687	Uncharacterized protein LOC102668833 isoform X1 [Glycine max]
				Aradu.8J8KQ	68548736..68549105	Uncharacterized protein LOC102665526 [Glycine max]
				Aradu.DW5K2	68554829..68558807	Unknown protein
				Aradu.P34U4	68582107..68587738	Pseudouridine synthase family protein
				Aradu.3L3H2	68619462..68623974	Tetratricopeptide repeat (TPR)-like superfamily protein
				Aradu.R3Z7V	68842389..68844364	1-aminocyclopropane-1-carboxylate oxidase homolog 12-like [Glycine max]
26. AX-176801644	Araip.B04	15741129	0.41	Araip.XHZ99	15569491..15572914	Drought-responsive family protein
				Araip.B08ZE	15574372..15575264	Disease-resistance response protein
				Araip.7JP33	15591254..15592561	Disease-resistance response protein
				Araip.P4Q9N	15610193..15613004	Disease-resistance response protein
				Araip.IVG5H	15642853..15645144	Disease-resistance response protein
				Araip.541SF	15654620..15656459	Disease-resistance response protein
				Araip.07XD6	15657442..15660150	Melanoma-associated antigen 10-like isoform x3 [glycine max]
				Araip.6I8IU	15661897..15662086	Disease-resistance response protein
				Araip.B81TZ	15662670..15662967	Disease-resistance response protein
				Araip.GYU0T	15684891..15686310	Disease-resistance response protein
				Araip.J9Q5A	15699000..15699234	Uncharacterized protein loc102668844 isoform x2 [glycine max]
				Araip.TBJ09	15703623..15705124	Unknown protein
				Araip.0T253	15708153..15709800	Disease-resistance response protein
				Araip.V36MZ	15720119..15721289	Unknown protein
				Araip.C25JN	15746196..15750097	Udp-glycosyltransferase superfamily protein
				Araip.VFC9U	15751986..15753712	Myb/sant-like dna-binding domain protein
				Araip.X68XN	15761089..15781486	Probable polygalacturonase-like [glycine max]
				Araip.MF29I	15761243..15762389	Heavy metal transport/detoxification superfamily protein
				Araip.IHI8X	15799890..15800457	Unknown protein
				Araip.03QGA	15812298..15814591	Probable polygalacturonase-like [glycine max]
				Araip.YR10J	15816347..15817570	Heavy metal transport/detoxification superfamily protein
				Araip.P03KX	15836849..15838308	Myb/sant-like dna-binding domain protein
				Araip.4H7AQ	15839534..15845947	Uncharacterized protein loc100785473 isoform x1 [glycine max]
				Araip.63SLA	15931502..15936920	Ribosomal protein l11 methyltransferase-related
				Araip.RQ5UL	15960312..15962052	N=1 tax=oryza sativa subsp. Japonica repid=q7xrm9_orysj
				Araip.GRB9D	15968784..15975695	Alpha/beta hydrolase family protein
				Araip.6KG9F	15977034..15981214	Unknown protein
				Araip.JZ133	15981725..15983502	carboxy-terminal domain protein ulp1 protease family
27. AX-176801951	Aradu.A04	61227858	0.34	Aradu.I38SX	61010251..61014153	Alba DNA/RNA-binding protein
				Aradu.P9DB9	61113704..61118302	Decapping 5
				Aradu.NGG9N	61183529..61184877	Retrotransposable element Tf2 155 kDa protein type 1 n=3 Tax=Thanatephorus cucumeris (strain AG1-IB / isolate 7/3/14) RepID=M5C611_THACB
				Aradu.P5NDK	61184980..61185614	Uncharacterized protein LOC100797101 [Glycine max]
				Aradu.V78LT	61313526..61313772	Uncharacterized protein At3g17950-like isoform X2 [Glycine max]
				Aradu.60D44	61319793..61320753	Uncharacterized protein At3g17950-like isoform X2 [Glycine max]
				Aradu.893U8	61347012..61348353	Hypothetical protein
28. AX-176810563	Aradu.A04	83062040	0.34	Aradu.92NW5	82561354..82566409	Respiratory burst oxidase protein F-carboxy-terminal domain protein
				Aradu.DU822	82634158..82638271	Ulp1 protease family
				Aradu.U1QC2	82642634..82644582	Unknown protein
				Aradu.GFS2H	82700024..82704646	Protein phosphatase 2C family protein
				Aradu.FN83T	82991515..82995221	Laccase 17
				Aradu.81CK0	82999528..83002957	Uncharacterized protein LOC102664163 isoform X7 [Glycine max]
				Aradu.VS07W	83064948..83069586	Laccase 17
				Aradu.KFD3G	83110177..83111894	Embryo-specific protein
				Aradu.FH1T2	83185834..83186808	Aspartic proteinase A1
				Aradu.52GQF	83187880..83188533	Unknown protein
				Aradu.6J1TG	83251777..83256308	WD repeat-containing protein 44-like [Glycine max]
				Aradu.U7I0T	83526502..83529779	Plasma membrane H+-ATPase
29. AX-176814531	Aradu.A04	4507325	0.34	Aradu.S0A8H	4260304..4261399	Beta glucosidase 46
				Aradu.NM1FS	4267629..4273591	Beta glucosidase 47
				Aradu.2V34U	4293577..4300141	Beta glucosidase 48
				Aradu.IYZ29	4298064..4301460	RNA pseudouridine synthase
				Aradu.B1UPD	4318814..4321959	Adenosine/AMP deaminase
				Aradu.IJ0H9	4323171..4330715	Probable LRR receptor-like serine/threonine-protein kinase At1g06840-like isoform X3 [Glycine max]
				Aradu.L02C7	4331326..4334659	Protein kinase superfamily protein
				Aradu.F2M9G	4331682..4332024	Uncharacterized protein LOC100803137 [Glycine max]
				Aradu.8Z92W	4335864..4337076	Pentatricopeptide repeat (PPR-like) superfamily protein
				Aradu.KCC58	4337122..4340251	Tobamovirus multiplication 1
				Aradu.GZZ2X	4340288..4343212	DERLIN-2.2
				Aradu.I2A4P	4347248..4348407	17.6 kDa class II heat shock protein
				Aradu.06C7F	4352178..4355989	RNA-binding protein 1
				Aradu.5HL6P	4359277..4359589	Unknown protein
				Aradu.X91JK	4363947..4368577	Far upstream element-binding protein 1-like [Glycine max]
				Aradu.VR2PL	4370542..4370989	Ovate family protein 12
				Aradu.D6BJZ	4404326..4406175	Uncharacterized protein LOC102670101 [Glycine max]
				Aradu.RN59F	4406514..4408795	Serine/threonine-protein phosphatase 7 long form homolog [Glycine max]
				Aradu.L8QZK	4428360..4434900	MATE efflux family protein
				Aradu.5SD5G	4447375..4450746	Uncharacterized GPI-anchored protein At1g61900-like isoform X1 [Glycine max]
				Aradu.JCY76	4460476..4461319	Zinc finger MYM-type protein 1-like [Glycine max]
				Aradu.4W33C	4464686..4465094	Uncharacterized protein LOC100796265 [Glycine max]
				Aradu.7175A	4483739..4484940	Unknown protein
				Aradu.A86G7	4496398..4497951	Uncharacterized protein LOC102660474 [Glycine max]
				Aradu.ZFG9D	4509238..4517105	Unknown protein
				Aradu.P97BC	4551156..4551783	Uncharacterized protein LOC100798894 [Glycine max]
				Aradu.B4AI9	4580691..4584655	Calcium-dependent protein kinase 33
				Aradu.8U1PN	4592259..4593582	MYB transcription factor MYB172 [Glycine max]
				Aradu.03X4Q	4622191..4623319	ATP synthase gamma chain 1 family protein n=3 Tax=Populus RepID=B9H1A7_POPTR
				Aradu.8G93R	4626928..4633847	Starch synthase 3
				Aradu.A5TXT	4634404..4637444	Uncharacterized protein LOC100818470 isoform X1 [Glycine max]
				Aradu.97NYQ	4649661..4650219	Uncharacterized protein LOC102668618 [Glycine max]
				Aradu.KY87Q	4683133..4684846	AUTOPHAGY 8E
				Aradu.R54DE	4685337..4686848	Uncharacterized protein LOC102664518 isoform X2 [Glycine max]
				Aradu.5MM8H	4688518..4690520	Ankyrin repeat family protein
				Aradu.8V76K	4693050..4696279	Putative lactoylglutathione lyase-like isoform X3 [Glycine max]
				Aradu.2I32N	4711911..4714668	Adenylyl-sulfate reductase n=3 Tax=Solanaceae RepID=Q672Q8_SOLLC
				Aradu.F0Y0D	4719024..4722569	Glucan endo-1
				Aradu.BU1C4	4723795..4726682	L-ascorbate oxidase homolog [Glycine max]
				Aradu.1LK5M	4743095..4743700	Ethylene-responsive element binding factor 4 n=1 Tax=Arachis hypogaea RepID=K0FBW3_ARAHY
				Aradu.EW7VN	4748210..4751004	Putative Myb family transcription factor At1g14600-like isoform X2 [Glycine max]
30. AX-176815600	Aradu.A04	83426568	0.4	Aradu.8LS6S	83605814..83607595	Gpi transamidase component pig-s-related
				Aradu.HK5UD	83609981..83612718	Spermidine hydroxycinnamoyl transferase-like [glycine max]
				Aradu.WH42T	83667867..83668377	alpha subunit atp synthase f1
31. AX-176823509	Aradu.A04	32085166	0.48	Aradu.6K97H	31982489..31985928	Argonaute family protein
				Aradu.XDR4X	32010101..32013293	Unknown protein
				Aradu.1RW4Q	32074212..32076275	Unknown protein
				Aradu.T56NG	32107498..32109378	Unknown protein
				Aradu.JL6TA	32180882..32184351	Serine/threonine-protein phosphatase 7 long form homolog [glycine max]
				Aradu.7HZ4H	32196723..32197842	N=1 tax=oryza sativa subsp. Japonica repid=q7xu62_orysj
				Aradu.UHK9W	32197846..32198496	Uncharacterized protein loc100800865 isoform x3 [glycine max]
				Aradu.EAF6N	32201559..32204559	Protein far1-related sequence 5-like [glycine max]
				Aradu.89WQ0	32207341..32209000	B3 domain-containing transcription factor vrn1-like isoform x3 [glycine max]
				Aradu.DSJ49	32232717..32239128	Lecithin:cholesterol acyltransferase 3
				Aradu.D39TY	32232869..32233651	Phloem protein 2-a1
32. AX-177638322	Araip.B08	129079001	0.46	Araip.95PC4	128838054..128838525	Unknown protein
				Araip.NW3CH	128878406..128879824	Sugar transporter sweet n=2 tax=phaseoleae repid=i1kc00_soybn
				Araip.K4WDU	128893498..128899115	Pseudouridine synthase family protein
				Araip.58BFZ	128902522..128907972	Membrane-anchored ubiquitin-fold protein 2
				Araip.MKZ4E	128933254..128938297	Hxxxd-type acyl-transferase family protein
				Araip.KZH9P	128942249..128948217	Protein dek-like [glycine max]
				Araip.568TN	128953156..128956376	Dna-binding family protein
				Araip.A4W8E	128969796..128971285	Hva22 homologue e
				Araip.N1PSJ	128973543..128976582	Glutamate synthase 1 chloroplastic-like [glycine max]
				Araip.3B5IK	128984669..128989493	Palmitoyl-acyl carrier protein thioesterase
				Araip.4DW6T	128996293..128998186	Heavy metal transport/detoxification superfamily protein
				Araip.KGY3Q	129026647..129032501	F-box/lrr-repeat protein at5g63520-like isoform x3 [glycine max]
				Araip.Q1U6D	129033979..129036581	Cbs domain-containing protein cbscbspb1-like isoform x4 [glycine max]
				Araip.TF5RD	129042425..129044952	Non-specific phospholipase c6
				Araip.75P5Y	129045921..129048849	Mediator of rna polymerase ii transcription subunit 30
				Araip.RX21A	129049113..129053283	Tyrosine sulfotransferase-like protein
				Araip.9KS8L	129054315..129057559	Thylakoid lumenal 17.9 kda protein
				Araip.XK5HP	129060844..129064594	Major facilitator superfamily protein
				Araip.GJE1A	129100399..129103889	Transducin family protein / wd-40 repeat family protein
				Araip.A1WYM	129133580..129133937	Nuclear factor y subunit c4
				Araip.A2GBD	129142929..129143286	Nuclear factor y subunit c4
				Araip.AVV2I	129156582..129159060	Pentatricopeptide repeat (ppr) superfamily protein
				Araip.AZ7RZ	129179028..129180808	Molybdenum cofactor sulfurase-like [glycine max]
				Araip.980T3	129185403..129188951	Hypothetical protein
				Araip.H8AK6	129200097..129201720	Serine/threonine-protein phosphatase 7 long form homolog [glycine max]
				Araip.JJ9QM	129219116..129220053	Hcp-like superfamily protein with mynd-type zinc finger
				Araip.Y7GLV	129226822..129230386	Uncharacterized protein loc100820572 isoform x1 [glycine max]
				Araip.L42GU	129247666..129254468	Purple acid phosphatase 27
				Araip.H09FU	129253166..129258216	Snurportin-1-like [glycine max]
				Araip.K5RKY	129259513..129262623	Protein far1-related sequence 3-like isoform x2 [glycine max]
				Araip.DH7JW	129281599..129284975	Snf1-related protein kinase regulatory subunit gamma 1
				Araip.B5P01	129296772..129298900	Unknown protein
				Araip.738PA	129311081..129312986	Dna mismatch repair protein msh6-like [glycine max]
				Araip.R10S8	129317510..129320265	Cyclopropyl isomerase
				Araip.2V3H9	129323278..129324304	Unknown protein
				Araip.BI7J8	129324402..129324841	Unknown protein
				Araip.70GSM	129325819..129335449	Peptidyl-prolyl cis-trans isomerases
Genes highlighted in yellow are located within significant SNPs
